# Supplementary material for: Hydroacoustic sensing of seismic events during the Tajogaite volcanic eruption (La Palma, Spain)
Source: Sci Rep. 2025 Feb 3;15:4137. doi: 10.1038/s41598-025-88509-z (PMC11790898; doi:10.1038/s41598-025-88509-z)
Supplement: Supplementary file 1 — Supplementary Material 1 [file 41598_2025_88509_MOESM1_ESM.xlsx]

## Sheet: Combined_detections_1st_deploy
Date_hour	Latitude_seismic	Longitude_seismic	Depth_seismic	Magnitude_seismic	InterpulseInterval_acoustic	firstpeakPSD_acoustic	secondpeakPSD_acoustic
2021-10-19 10:08:19	28.5592	-17.8402	12.3399	2.8015	2.75	99.879	101.817
2021-10-19 13:03:14	28.5667	-17.8348	13.2586	3.46538	2.75	108.702	114.302
2021-10-19 16:33:01	28.5655	-17.8381	11.8186	2.99182	2.5	105.403	96.3883
2021-10-19 16:56:47	28.563	-17.833	12.3264	3.04268	2.625	98.5417	95.0936
2021-10-19 17:01:27	28.5571	-17.8422	12.3934	2.731	2.5	97.7471	98.5319
2021-10-19 17:45:38	28.5611	-17.8407	11.8925	2.26576	2.625	90.4604	95.7647
2021-10-19 18:21:04	28.7166	-17.8395	11.1948	2.57155	2.625	105.726	104.819
2021-10-19 18:24:36	28.5633	-17.839	12.0115	3.29243	2.625	99.9822	99.8801
2021-10-19 18:37:47	28.5654	-17.837	12.0483	2.30585	2.875	91.7055	84.2736
2021-10-19 18:39:31	28.5652	-17.8376	11.918	2.93851	2.75	97.1544	95.0176
2021-10-19 18:46:08	28.5643	-17.8383	11.7455	2.47556	2.75	93.5833	93.0481
2021-10-19 18:56:49	28.5659	-17.8382	11.842	2.32659	2.625	85.2226	86.1996
2021-10-19 19:55:57	28.5654	-17.8388	12.1752	2.42826	2.625	91.3051	91.3385
2021-10-19 20:18:02	28.5616	-17.8443	11.8349	2.91763	2.375	104.922	104.154
2021-10-19 20:37:18	28.5954	-17.8453	10.9285	3.28445	2.375	109.1	106.735
2021-10-19 20:38:06	28.555	-17.8425	13.7466	2.42126	2.625	97.7545	92.2384
2021-10-19 22:45:35	28.5401	-17.814	16.9036	2.56301	2.75	88.5186	87.1298
2021-10-19 23:19:29	28.5661	-17.8308	11.7446	2.83178	2.625	103.167	100.875
2021-10-19 23:40:54	28.5713	-17.8405	12.4306	2.07552	2.625	93.4354	91.9281
2021-10-20 00:24:07	28.5589	-17.8417	12.0711	2.39146	2.5	91.795	98.157
2021-10-20 00:55:38	28.5657	-17.8374	12.3438	3.11322	2.75	106.8	104.752
2021-10-20 01:54:30	28.5662	-17.84	11.4821	3.19243	2.625	113.109	104.835
2021-10-20 02:45:34	28.5651	-17.8374	11.8735	2.6699	2.625	104.988	98.8293
2021-10-20 02:59:49	28.5627	-17.8343	11.8326	3.13797	2.5	105.64	105.046
2021-10-20 03:38:22	28.5629	-17.8365	11.9181	2.68878	2.625	91.1556	97.8147
2021-10-20 04:05:47	28.5655	-17.8381	11.687	2.86466	2.875	104.269	101.1
2021-10-20 04:07:06	28.564	-17.8273	12.86	2.90334	2.25	93.2799	94.5062
2021-10-20 07:45:38	28.5709	-17.8374	12.7394	3.86189	2.875	113.384	113.846
2021-10-20 07:53:36	28.578	-17.8276	13.2077	2.74715	2.625	98.0194	97.4299
2021-10-20 08:31:50	28.564	-17.8477	13.2954	2.71961	2.375	100.52	96.3365
2021-10-20 08:46:23	28.5655	-17.8382	11.442	2.57534	2.625	93.0447	90.5221
2021-10-20 08:47:18	28.5595	-17.8434	11.9298	2.36217	2.625	90.2785	92.2502
2021-10-20 08:58:41	28.5601	-17.8408	11.888	2.83882	2.75	104.972	98.0525
2021-10-20 09:44:04	28.5672	-17.8425	12.7082	3.02208	2.625	109.365	102.902
2021-10-20 09:54:34	28.558	-17.8397	12.8024	2.90136	2.625	107.718	107.385
2021-10-20 09:55:36	28.5584	-17.8394	13.0992	2.60783	2.625	93.5184	98.4285
2021-10-20 09:58:48	28.5574	-17.8389	12.9512	2.70761	2.5	99.509	101.433
2021-10-20 10:00:45	28.5568	-17.841	13.2629	2.94455	2.5	93.0438	94.0284
2021-10-20 10:12:37	28.5576	-17.8406	13.026	2.265	2.625	94.9036	98.1503
2021-10-20 10:24:06	28.5583	-17.839	12.4185	2.83205	2.625	100.558	94.5032
2021-10-20 10:29:10	28.5581	-17.8407	12.6272	2.82511	2.75	95.7864	97.7575
2021-10-20 10:32:36	28.5655	-17.8461	11.0515	2.55798	2.5	94.5475	93.9155
2021-10-20 10:40:20	28.5647	-17.8381	11.7399	2.95338	2.375	107.18	96.5981
2021-10-20 10:45:56	28.5577	-17.8399	12.8615	2.41041	2.625	94.4589	92.2809
2021-10-20 10:47:10	28.5636	-17.8355	12.4186	2.45734	2.75	91.8986	93.0169
2021-10-20 11:01:55	28.5652	-17.8376	11.8152	2.85152	2.75	103.639	98.3985
2021-10-20 11:03:53	28.5627	-17.8315	12.1387	2.34216	2.75	101.587	96.1368
2021-10-20 11:07:25	28.565	-17.8393	11.8307	3.16698	3	108.527	106.231
2021-10-20 11:09:54	28.5656	-17.8371	11.8115	2.58898	2.625	98.4339	90.6724
2021-10-20 11:44:25	28.5639	-17.8382	11.8565	3.25961	2.75	107.416	102.78
2021-10-20 11:57:45	28.5603	-17.842	12.132	3.28105	2.625	112.254	114.319
2021-10-20 12:09:09	28.5566	-17.8382	13.4151	2.5755	2.5	98.4575	88.0859
2021-10-20 12:16:23	28.562	-17.8389	12.1851	3.43147	2.75	109.215	110.699
2021-10-20 12:29:59	28.5653	-17.8363	11.8738	2.55743	2.875	98.2834	91.1579
2021-10-20 13:36:48	28.5641	-17.8405	11.3964	2.87092	2.75	103.903	103.046
2021-10-20 13:43:55	28.5664	-17.8462	11.8322	3.64538	2.75	118.889	113.866
2021-10-20 14:55:20	28.5556	-17.8413	13.5	3.51388	2.625	113.456	113.297
2021-10-20 16:44:45	28.558	-17.8385	12.3153	2.92228	2.625	101.857	102.286
2021-10-20 16:50:22	28.5722	-17.8602	6.75532	2.21575	2.875	95.2031	92.1539
2021-10-20 18:00:54	28.5575	-17.8404	12.4841	2.30074	2.5	91.6406	84.9337
2021-10-20 18:29:40	28.5585	-17.8379	12.6159	2.51436	2.75	94.8816	90.9257
2021-10-20 19:15:34	28.5641	-17.8342	12.5701	2.90101	2.625	103.255	99.8348
2021-10-20 19:18:24	28.5602	-17.8404	11.8787	2.9615	2.625	101.206	100.461
2021-10-20 19:21:06	28.5669	-17.8364	12.7674	2.99074	2.625	107.909	106.017
2021-10-20 19:24:17	28.5605	-17.8419	11.9711	3.47769	2.625	111.836	105.835
2021-10-20 19:24:17	28.5605	-17.8419	11.9711	3.47769	2.625	111.836	105.835
2021-10-20 19:33:39	28.5783	-17.8364	11.9658	3.04893	2.5	107.891	106.052
2021-10-20 19:56:58	28.5631	-17.8318	11.6076	2.84641	2.625	105.572	101.587
2021-10-20 20:09:22	28.5633	-17.8323	12.9384	3.49857	2.875	106.364	113.293
2021-10-20 20:22:48	28.562	-17.8409	12.1626	2.99463	2.5	103.151	99.9531
2021-10-20 20:55:35	28.564	-17.835	12.5467	3.07678	2.5	107.094	97.8424
2021-10-20 20:56:22	28.5579	-17.8409	12.7068	2.66463	2.75	99.28	97.5012
2021-10-20 21:43:15	28.5688	-17.8361	12.4054	2.38529	2.375	97.6131	94.0106
2021-10-20 22:05:38	28.5661	-17.8309	12.2715	2.68304	2.5	95.2156	91.2033
2021-10-20 23:16:42	28.5566	-17.8295	13.5608	2.73563	2.625	100.737	92.5068
2021-10-20 23:30:41	28.5639	-17.834	13.7914	2.56314	2.5	89.2587	88.1592
2021-10-20 23:31:53	28.5636	-17.8396	11.7627	2.19638	2.625	87.8367	87.6231
2021-10-20 23:39:06	28.5675	-17.8435	11.6217	2.43036	2.625	96.0517	97.4081
2021-10-20 23:44:16	28.5649	-17.8366	12.0092	2.76997	2.875	97.3862	90.4764
2021-10-21 00:29:20	28.5592	-17.8244	13.6261	2.47544	2.625	92.7265	90.1319
2021-10-21 00:34:29	28.5614	-17.8429	12.2836	2.55078	2.625	93.1797	100.454
2021-10-21 00:45:45	28.5626	-17.8369	12.9517	4.18315	2.375	121.664	121.599
2021-10-21 00:53:55	28.5629	-17.8396	11.834	2.31408	2.875	88.2378	90.0515
2021-10-21 00:56:43	28.5607	-17.8309	13.1919	3.09318	2.625	106.812	97.6192
2021-10-21 01:04:14	28.5581	-17.8371	12.8111	2.14996	3.125	91.6513	84.3783
2021-10-21 01:05:17	28.5619	-17.8388	10.2942	2.85884	2.5	97.7259	95.3853
2021-10-21 02:31:41	28.5588	-17.8395	11.9838	2.97798	2.625	103.698	97.8151
2021-10-21 02:36:07	28.5555	-17.8209	11.8627	3.01653	2.625	109.062	108.397
2021-10-21 02:43:09	28.5656	-17.8374	11.5753	2.56711	2.5	95.815	88.0874
2021-10-21 03:44:21	28.566	-17.8372	11.85	2.37836	2.375	102.505	93.7586
2021-10-21 04:02:58	28.5581	-17.8414	11.8915	2.96908	2.625	99.1902	100.187
2021-10-21 04:22:21	28.5675	-17.8316	12.9841	2.44758	2.625	96.017	94.7803
2021-10-21 04:52:56	28.5559	-17.8454	12.6513	2.83797	2.75	107.988	104.544
2021-10-21 04:57:00	28.5805	-17.7787	36.1422	2.66574	3.125	102.705	94.6054
2021-10-21 05:00:22	28.5656	-17.8375	11.825	3.25888	2.5	104.895	99.6886
2021-10-21 05:07:15	28.5544	-17.8382	13.184	2.22074	2.5	89.2616	87.8701
2021-10-21 05:12:42	28.5647	-17.8386	10.9603	2.69965	3	96.4806	93.248
2021-10-21 05:15:34	28.5639	-17.8377	11.7232	3.34101	2.5	107.013	109.62
2021-10-21 05:26:17	28.556	-17.8455	12.34	2.17245	2.75	90.8558	90.0955
2021-10-21 05:31:37	28.566	-17.838	11.8337	2.60199	2.5	94.6622	100.218
2021-10-21 05:52:15	28.5593	-17.8385	12.5854	2.70374	2.625	93.3214	98.9472
2021-10-21 05:56:29	28.5661	-17.8351	11.6479	2.39978	2.625	92.7836	82.2994
2021-10-21 06:16:10	28.5631	-17.8352	11.4761	2.50489	2.375	87.0573	95.2629
2021-10-21 06:27:28	28.565	-17.8363	12.0221	2.65079	2.625	92.9793	95.7141
2021-10-21 06:49:55	28.5655	-17.8426	11.9067	2.62481	2.625	92.2631	93.1787
2021-10-21 06:56:36	28.5607	-17.842	11.3923	3.37188	2.375	110.768	101.433
2021-10-21 07:09:10	28.5544	-17.8273	14.4893	2.29511	2.375	87.612	92.1363
2021-10-21 07:12:27	28.565	-17.8453	11.3721	2.36905	2.5	85.5989	94.6837
2021-10-21 07:13:25	28.5697	-17.82	9.59597	2.61782	2.625	93.295	99.6144
2021-10-21 07:18:48	28.5647	-17.8362	12.0034	3.00332	2.5	105.424	97.6134
2021-10-21 07:41:09	28.5572	-17.8422	12.6172	2.14791	2.625	90.6347	97.5808
2021-10-21 08:06:55	28.5644	-17.8335	11.0272	2.86102	2.625	99.6781	93.5139
2021-10-21 08:08:11	28.5591	-17.8384	11.9599	2.81441	2.625	100.885	98.6357
2021-10-21 09:02:43	28.5627	-17.8403	13.0972	2.9134	2.625	98.7965	108.45
2021-10-21 09:39:32	28.5619	-17.8421	11.4982	2.8503	2.625	98.0054	99.2755
2021-10-21 09:55:34	28.5592	-17.8425	12.6054	3.12108	2.625	107.616	115.497
2021-10-21 10:30:46	28.5615	-17.8395	11.2793	3.13108	2.75	101.486	111.558
2021-10-21 10:43:24	28.5639	-17.833	12.1298	2.93973	3	108.402	101.064
2021-10-21 10:45:20	28.5628	-17.835	11.7406	2.5305	2.5	94.7657	101.798
2021-10-21 12:46:06	28.5602	-17.8411	11.2558	3.38981	3	115.075	108.257
2021-10-21 13:01:37	28.5625	-17.8331	12.3024	2.18364	2.75	90.448	92.2249
2021-10-21 14:07:59	28.5684	-17.8375	12.4249	2.68469	2.5	102.21	104.176
2021-10-21 14:15:08	28.557	-17.839	12.6349	3.36418	2.625	109.557	112.457
2021-10-21 14:51:11	28.5592	-17.8422	12.3747	3.52311	2.625	107.341	117.378
2021-10-21 15:08:04	28.5653	-17.841	11.3571	3.5431	2.5	119.532	119.329
2021-10-21 15:11:52	28.566	-17.84	12.1374	2.65951	2.375	86.4689	93.7968
2021-10-21 15:26:13	28.5655	-17.8376	11.569	3.88185	2.5	120.891	114.894
2021-10-21 15:45:39	28.5583	-17.8413	12.1446	3.29485	2.625	112.646	113.375
2021-10-21 15:48:41	28.5612	-17.839	12.5021	2.41784	2.75	92.9048	102.363
2021-10-21 16:55:19	28.5588	-17.8403	12.8677	2.24568	2.75	94.104	92.4561
2021-10-21 18:24:28	28.5615	-17.8381	12.04	2.10634	2.625	89.0592	92.8682
2021-10-21 18:40:30	28.5571	-17.8369	12.5701	2.35826	2.5	90.6937	94.7502
2021-10-21 18:46:03	28.5643	-17.8371	11.808	3.17005	2.625	102.162	94.9311
2021-10-21 19:03:36	28.5616	-17.8398	11.5748	3.43904	2.5	112.913	107.755
2021-10-21 19:11:20	28.5629	-17.8466	12.0439	2.49036	2.875	92.1162	90.1078
2021-10-21 19:13:23	28.5603	-17.8387	12.5832	2.49527	2.75	94.811	99.4913
2021-10-21 19:17:00	28.5588	-17.8397	12.8134	2.53809	2.625	90.597	94.2221
2021-10-21 19:24:01	28.5625	-17.8363	11.6656	2.45213	2.625	98.8973	96.3307
2021-10-21 19:28:37	28.5584	-17.8416	13.1242	2.94792	2.625	102.126	104.078
2021-10-21 19:32:13	28.5646	-17.8296	13.5567	2.4823	2.625	95.1642	94.4795
2021-10-21 19:45:10	28.5592	-17.8447	11.9987	2.7802	2.75	104.992	105.154
2021-10-21 20:25:59	28.5595	-17.8355	14.0835	3.71199	2.75	115.032	113.363
2021-10-21 20:59:17	28.567	-17.8367	12.7112	3.02545	2.5	108.608	102.313
2021-10-21 21:02:44	28.5648	-17.8377	11.6261	3.68737	2.625	116.841	110.773
2021-10-21 22:12:17	28.5642	-17.8363	12.3209	2.97184	2.5	108.604	102.873
2021-10-21 22:43:57	28.5655	-17.8358	11.8721	2.57228	2.75	104.344	97.8769
2021-10-21 22:51:22	28.5661	-17.8355	12.0206	2.41639	2.625	99.1236	95.3889
2021-10-21 23:12:38	28.5661	-17.836	11.9342	2.8212	2.625	103.325	99.5436
2021-10-21 23:30:33	28.5658	-17.8351	12.0421	2.67154	2.625	93.4071	91.5604
2021-10-22 00:34:12	28.5589	-17.8435	12.1441	2.32464	2.625	89.0072	89.2002
2021-10-22 00:36:37	28.5632	-17.8339	11.7401	2.23733	2.625	88.1799	89.9336
2021-10-22 01:06:28	28.5653	-17.8351	11.6894	2.49914	2.625	93.5595	90.3507
2021-10-22 01:07:51	28.5659	-17.8364	11.7084	2.8068	2.625	102.584	99.4152
2021-10-22 01:10:19	28.5646	-17.8355	11.7556	3.24315	2.5	106.02	107.641
2021-10-22 01:39:13	28.5651	-17.8399	11.9986	2.49584	2.875	96.5246	91.3153
2021-10-22 02:03:15	28.5642	-17.8355	11.9766	2.55197	2.5	92.9143	89.4725
2021-10-22 02:07:10	28.5629	-17.8425	11.708	2.98666	2.375	100.085	107.878
2021-10-22 02:11:43	28.5649	-17.843	11.124	2.76041	2.875	106.161	99.0931
2021-10-22 02:15:52	28.5654	-17.8376	11.8875	3.15683	2.5	99.5551	108.697
2021-10-22 02:26:04	28.5624	-17.8286	14.3369	2.4643	2.75	96.4441	90.7444
2021-10-22 03:03:32	28.5627	-17.8302	12.1331	3.27123	2.5	100.748	97.7812
2021-10-22 03:13:55	28.5659	-17.8373	11.6591	2.47238	2.625	91.9396	91.73
2021-10-22 03:14:37	28.5565	-17.8396	12.7197	2.91513	2.5	101.665	100.511
2021-10-22 03:49:47	28.5619	-17.8336	12.8518	2.66252	2.625	94.9394	98.798
2021-10-22 04:18:31	28.5598	-17.8392	12.3241	2.6865	2.625	99.5634	105.51
2021-10-22 05:09:45	28.5631	-17.8364	12.5475	3.56153	2.75	109.891	118.971
2021-10-22 05:56:47	28.5664	-17.8375	11.7657	2.47209	2.625	87.1812	87.8095
2021-10-22 06:17:20	28.554	-17.8382	14.2942	2.82195	2.5	91.7404	103.42
2021-10-22 06:40:09	28.5659	-17.8362	12.0197	2.78548	2.625	102.198	97.1806
2021-10-22 06:43:48	28.5887	-17.8035	37.2592	2.8395	2.5	94.5715	93.2744
2021-10-22 07:05:46	28.5599	-17.8411	12.8487	2.8227	2.5	98.6487	104.65
2021-10-22 07:31:38	28.5643	-17.8292	10.4544	3.47069	2.5	109.125	109.836
2021-10-22 07:33:53	28.5505	-17.8475	14.5567	2.71816	2.375	97.1388	104.248
2021-10-22 07:34:34	28.5636	-17.8357	12.6929	2.98358	2.625	100.098	98.6056
2021-10-22 07:53:09	28.5581	-17.8408	13.1377	3.39382	2.5	118.663	118.782
2021-10-22 09:49:06	28.5603	-17.8424	12.5758	3.91069	2.75	110.286	118.565
2021-10-22 11:11:07	28.5621	-17.8362	15.9813	2.9526	2.5	112.787	106.55
2021-10-22 11:34:18	28.5621	-17.8434	11.808	3.82614	2.75	115.521	114.669
2021-10-22 12:09:02	28.5626	-17.833	12.284	2.98895	2.625	102.096	106.48
2021-10-22 12:09:02	28.5626	-17.833	12.284	2.98895	2.625	102.096	106.48
2021-10-22 12:33:01	28.5576	-17.8419	12.021	2.87931	2.625	95.0453	98.6471
2021-10-22 12:35:43	28.56	-17.8435	12.5264	3.06285	2.625	107.446	112.784
2021-10-22 13:24:12	28.558	-17.8375	12.9614	3.08483	2.625	99.1491	108.46
2021-10-22 13:55:25	28.5674	-17.8378	13.048	3.33543	2.625	102.423	98.9189
2021-10-22 14:23:26	28.5644	-17.8368	12.4072	2.59644	2.625	99.4744	91.8783
2021-10-22 14:27:25	28.5649	-17.8382	11.8902	2.47139	2.625	91.742	95.3604
2021-10-22 14:28:44	28.5562	-17.8393	12.6681	3.63383	2.375	117.81	122.823
2021-10-22 15:13:57	28.5578	-17.8383	13.2131	4.05198	2.625	119.357	122.049
2021-10-22 15:23:13	28.5621	-17.8422	11.3267	2.57309	2.625	99.9505	98.3466
2021-10-22 15:36:19	28.5682	-17.8278	12.9373	3.05131	2.875	105.313	101.335
2021-10-22 16:29:10	28.5625	-17.8316	12.4276	2.80607	2.5	98.5484	93.7413
2021-10-22 16:35:12	28.5636	-17.8323	11.5574	2.7035	2.625	91.9864	96.9681
2021-10-22 16:35:53	28.5788	-17.8012	36.0149	2.51674	2.875	97.5492	91.2039
2021-10-22 17:21:59	28.5685	-17.8365	12.478	2.91004	2.625	94.5759	97.3228
2021-10-22 17:31:25	28.5678	-17.8338	12.6112	2.33218	2.625	89.9175	86.7647
2021-10-22 17:45:50	28.5649	-17.8354	11.9436	2.18313	2.875	96.5803	89.8282
2021-10-22 18:28:31	28.5602	-17.8385	12.6634	3.43904	2.5	116.509	124.362
2021-10-22 18:34:24	28.5632	-17.8385	11.8257	2.64554	2.75	91.7293	100.599
2021-10-22 18:54:32	28.5656	-17.8355	12.0268	2.86369	2.625	98.7133	99.1319
2021-10-22 20:05:53	28.5602	-17.8425	12.6727	3.54117	2.625	120.481	121.967
2021-10-22 20:06:53	28.5604	-17.8439	12.7154	3.02878	2.5	96.8727	103.793
2021-10-23 08:22:38	28.5898	-17.8401	12.4943	2.50254	2.75	99.3481	103.274
2021-10-23 10:49:55	28.5564	-17.8422	13.432	2.8576	2.5	100.314	100.387
2021-10-23 13:00:06	28.56	-17.8418	13.1711	2.25038	2.625	97.2224	94.0431
2021-10-23 13:18:40	28.563	-17.8441	12.6658	2.83926	2.375	98.6352	98.1765
2021-10-23 13:47:16	28.5604	-17.8403	13.3556	2.27241	2.625	92.186	93.3604
2021-10-23 13:52:48	28.5652	-17.839	11.6411	3.21996	2.625	105.58	105.602
2021-10-23 14:03:41	28.5631	-17.8359	11.2985	2.33613	2.625	92.179	96.1149
2021-10-23 14:11:55	28.5639	-17.8343	12.106	2.27752	2.625	85.3519	86.5948
2021-10-23 14:13:07	28.5654	-17.8374	12.3115	1.98043	2.5	91.8716	84.6019
2021-10-23 14:31:11	28.5576	-17.8392	12.8627	2.63387	2.75	100.246	90.8534
2021-10-23 14:43:24	28.5698	-17.8471	9.282	2.35022	2.625	91.5831	92.657
2021-10-23 14:51:43	28.5665	-17.838	11.5052	2.79306	2.625	94.7201	106.871
2021-10-23 15:17:30	28.5601	-17.8388	13.7578	3.0264	2.375	107.925	110.198
2021-10-23 15:59:22	28.5648	-17.8339	12.3342	2.29432	2.625	91.7184	84.468
2021-10-23 16:06:19	28.5652	-17.828	11.9978	2.64597	2.5	94.8128	85.3424
2021-10-23 17:15:04	28.5972	-17.8328	12.4142	2.37236	2.625	95.7858	91.9815
2021-10-23 17:23:32	28.5632	-17.8414	12.1314	2.67489	2.75	98.8778	100.379
2021-10-23 18:55:38	28.5642	-17.8412	11.9892	3.55106	2.5	111.285	113.191
2021-10-23 19:02:27	28.5635	-17.842	12.1448	3.11274	2.625	98.9705	108.039
2021-10-23 19:34:01	28.5597	-17.8377	12.5469	2.91999	2.75	100.408	100.886
2021-10-23 19:55:09	28.5601	-17.8426	12.9666	2.72488	2.375	96.6129	104.908
2021-10-23 21:02:32	28.5574	-17.84	12.8041	2.67854	2.75	106.558	101.287
2021-10-23 21:27:40	28.5647	-17.8377	12.2509	3.09307	2.5	102.258	96.2317
2021-10-23 22:13:43	28.556	-17.8313	15.079	3.83148	2.5	109.849	116.554
2021-10-23 23:30:54	28.563	-17.8473	14.0791	3.10818	2.625	104.163	97.6528
2021-10-23 23:36:25	28.5655	-17.8451	12.8922	2.58989	2.625	96.8614	94.8821
2021-10-23 23:42:27	28.5576	-17.8418	12.7571	2.40727	2.75	94.5916	91.9591
2021-10-24 01:01:36	28.5684	-17.832	13.2748	2.95899	2.75	97.6898	96.3197
2021-10-24 01:55:20	28.561	-17.8224	14.1037	3.29592	2.375	101.831	101.944
2021-10-24 01:57:39	28.551	-17.8369	10.2163	2.60418	2.625	93.0277	94.6436
2021-10-24 01:58:41	28.5554	-17.8422	13.1054	2.18842	2.75	93.1691	87.1981
2021-10-24 02:24:59	28.5575	-17.8401	13.3122	3.69768	2.5	113.691	112.11
2021-10-24 03:13:16	28.5568	-17.8362	12.017	2.82056	2.625	96.9232	96.0717
2021-10-24 03:22:21	28.5556	-17.8431	13.7744	3.34061	2.5	103.889	108.55
2021-10-24 03:36:50	28.5615	-17.8223	10.8912	2.15734	2.75	92.0938	90.6476
2021-10-24 03:37:30	28.5583	-17.84	12.7862	2.74313	2.5	99.4773	98.5176
2021-10-24 03:45:08	28.5604	-17.8421	12.7314	2.69467	2.5	93.4459	103.812
2021-10-24 04:17:37	28.561	-17.8356	11.081	2.51001	2.625	100.169	92.6666
2021-10-24 04:25:13	28.5641	-17.8295	11.5329	3.49825	2.5	114.438	108.995
2021-10-24 04:25:49	28.5662	-17.8384	11.4919	3.13136	2.625	105.206	97.6964
2021-10-24 04:28:08	28.5653	-17.8426	12.1973	3.17024	2.625	108.928	107.117
2021-10-24 04:34:01	28.5789	-17.8393	11.8036	4.11904	2.375	120.457	121.609
2021-10-24 04:41:20	28.5632	-17.8373	12.2747	3.3384	2.5	111.879	107.784
2021-10-24 04:44:54	28.5674	-17.8406	12.0497	3.66808	2.375	111.884	113.325
2021-10-24 04:48:17	28.5649	-17.8399	11.7468	3.06706	2.75	102.922	101.533
2021-10-24 04:52:22	28.5599	-17.8399	11.897	2.08603	2.625	90.5296	85.4804
2021-10-24 04:58:54	28.559	-17.8392	11.801	2.73872	2.75	100.109	97.1578
2021-10-24 05:03:43	28.5638	-17.8353	11.6204	2.54764	2.25	91.3056	99.0733
2021-10-24 05:09:36	28.5552	-17.8412	14.2774	2.75598	2.5	90.007	97.5433
2021-10-24 05:13:45	28.5611	-17.8393	11.9641	2.18623	2.625	89.6924	93.0415
2021-10-24 05:14:11	28.565	-17.8378	11.8849	3.87631	2.5	122.901	119.421
2021-10-24 05:15:38	28.5624	-17.8367	10.6643	2.35401	2.875	91.3326	85.1589
2021-10-24 05:24:16	28.559	-17.841	13.3731	3.40773	2.75	108.537	111.638
2021-10-24 05:26:06	28.5877	-17.8064	37.0805	3.95151	2.25	124.641	115.864
2021-10-24 05:29:35	28.5592	-17.8376	10.4123	3.42097	2.75	116.1	113.24
2021-10-24 05:32:39	28.5708	-17.8258	11.9634	2.57207	2.75	91.4567	94.2565
2021-10-24 05:39:57	28.5659	-17.8339	11.9243	2.70048	2.375	101.217	93.6389
2021-10-24 06:02:48	28.5635	-17.8435	12.1653	2.65902	2.625	98.5709	100.819
2021-10-24 06:10:31	28.5524	-17.8407	12.2266	3.90483	2.75	120.162	112.948
2021-10-24 06:42:17	28.5644	-17.9017	17.7459	3.03412	2.625	101.915	102.045
2021-10-24 06:53:40	28.5619	-17.8347	12.9047	2.71889	2.75	92.8382	94.4441
2021-10-24 07:02:30	28.5605	-17.8396	11.6845	2.61334	2.75	97.9841	98.5985
2021-10-24 07:09:56	28.557	-17.8406	12.7676	2.59055	2.625	96.4069	96.6609
2021-10-24 07:10:44	28.5627	-17.8395	12.3815	3.32326	2.5	108.724	105.751
2021-10-24 07:13:35	28.5671	-17.8394	12.4512	3.49794	2.5	103.813	108.174
2021-10-24 07:23:14	28.5655	-17.8332	12.0446	3.07878	2.75	104.497	100.843
2021-10-24 07:30:37	28.5624	-17.8368	11.7851	2.69457	2.625	91.6168	97.3635
2021-10-24 08:00:12	28.5567	-17.8387	13.1708	3.99945	2.375	123.218	127.907
2021-10-24 08:01:39	28.5676	-17.8367	11.9947	2.69114	2.625	98.9822	96.258
2021-10-24 08:16:40	28.5658	-17.8268	11.9844	2.89648	2.625	93.2883	93.5677
2021-10-24 08:26:31	28.6208	-17.8313	10.6894	3.38809	2.5	104.464	106.334
2021-10-24 08:42:17	28.562	-17.853	11.8641	2.56502	2.5	97.5391	94.677
2021-10-24 08:56:36	28.5546	-17.8469	13.2593	3.88673	2.5	113.812	117.495
2021-10-24 09:31:31	28.5593	-17.8381	11.8409	3.04352	2.5	100.416	97.3154
2021-10-24 09:40:35	28.5663	-17.8376	11.8103	3.24456	2.625	104.401	107.679
2021-10-24 10:18:16	28.5635	-17.8396	11.8219	3.66428	2.5	110.752	112.405
2021-10-24 11:02:25	28.5567	-17.8397	12.8253	2.72409	2.625	95.5813	96.2962
2021-10-24 11:30:42	28.5583	-17.8412	12.4281	3.23303	2.625	106.184	114.82
2021-10-24 11:33:48	28.5596	-17.8411	11.7192	2.8762	2.625	95.3849	102.837
2021-10-24 11:40:59	28.5616	-17.8428	10.6955	2.89537	2.75	102.541	99.8778
2021-10-24 11:49:07	28.5591	-17.8388	12.298	3.19528	2.75	109.045	109.169
2021-10-24 11:50:11	28.5593	-17.843	11.9258	2.29501	2.375	94.059	90.2228
2021-10-24 11:57:13	28.5651	-17.8392	11.4466	2.50612	2.625	94.3376	87.3466
2021-10-24 12:10:43	28.5792	-17.8413	12.5796	2.52987	2.625	105.808	100.824
2021-10-24 12:24:59	28.5564	-17.8457	13.6761	3.08474	2.5	107.813	104.453
2021-10-24 12:37:41	28.558	-17.8408	12.7683	3.12083	2.5	118.563	118.525
2021-10-24 12:44:59	28.5684	-17.8383	10.7818	2.30839	2.625	95.3374	87.6089
2021-10-24 13:08:24	28.5597	-17.8402	12.7705	3.32624	2.625	107.353	116.231
2021-10-24 13:10:16	28.5644	-17.8335	11.9601	2.91822	2.5	96.2617	98.3828
2021-10-24 13:25:48	28.5584	-17.8426	12.3463	2.86139	2.5	94.823	107.216
2021-10-24 13:34:25	28.5648	-17.8335	12.1284	2.90046	2.5	100.155	87.2734
2021-10-24 13:47:04	28.5565	-17.8426	13.1293	3.24803	2.625	113.505	111.606
2021-10-24 13:55:44	28.5606	-17.8321	13.9905	2.188	2.625	90.0958	87.1979
2021-10-24 13:59:09	28.5617	-17.8411	11.4412	2.95637	2.75	103.651	109.02
2021-10-24 14:03:11	28.5611	-17.8374	11.6474	2.8561	2.625	103.721	101.413
2021-10-24 14:14:14	28.5636	-17.8436	10.8581	2.68182	2.5	94.8645	93.3522
2021-10-24 14:32:47	28.5684	-17.8365	11.7829	2.54772	2.5	103.569	95.6026
2021-10-24 14:37:59	28.5642	-17.8374	11.6096	2.75267	2.75	94.6895	93.1282
2021-10-24 14:42:35	28.564	-17.8401	11.9854	3.11074	2.5	107.689	99.2399
2021-10-24 14:45:52	28.5591	-17.8334	11.7232	2.98843	2.875	102.731	99.2131
2021-10-24 14:46:40	28.5604	-17.8455	11.8305	2.72665	2.625	97.8002	92.5063
2021-10-24 14:55:44	28.5618	-17.8399	12.3772	3.41333	2.375	108.316	106.547
2021-10-24 14:57:51	28.5647	-17.8394	11.5599	2.60051	2.625	97.1304	87.7255
2021-10-24 15:01:15	28.5651	-17.8324	11.7213	2.40735	2.75	93.501	85.9019
2021-10-24 15:22:13	28.5604	-17.84	12.2471	2.79592	2.5	92.6458	96.0097
2021-10-24 15:49:06	28.5559	-17.8398	13.2297	2.41782	2.625	96.4302	100.012
2021-10-24 16:23:19	28.5662	-17.8371	11.3968	2.88471	2.75	93.6134	98.8333
2021-10-24 16:40:01	28.5679	-17.8489	11.6414	3.36524	2.75	108.633	107.858
2021-10-24 16:42:51	28.5574	-17.8443	12.8769	2.25782	2.625	93.5607	92.694
2021-10-24 16:47:56	28.5571	-17.8349	12.0547	2.75311	2.5	107.42	109.854
2021-10-24 17:02:29	28.5606	-17.8313	12.5279	2.33516	2.625	92.03	83.9681
2021-10-24 17:13:39	28.5585	-17.8393	13.0032	2.92043	2.625	106.337	102.946
2021-10-24 17:15:15	28.5877	-17.8095	36.1775	3.95353	2.5	126.418	124.604
2021-10-24 17:23:08	28.5657	-17.8346	12.406	2.63312	2.5	92.8125	89.7211
2021-10-24 17:24:12	28.5845	-17.8361	12.3238	2.35564	2.625	95.0298	94.0636
2021-10-24 17:30:33	28.5603	-17.8372	12.5105	2.70894	2.625	96.5609	101.198
2021-10-24 17:43:59	28.5656	-17.8375	11.8316	2.63109	2.75	99.8255	94.345
2021-10-24 17:46:27	28.5658	-17.8331	12.4537	3.5667	2.625	102.316	101.004
2021-10-24 18:33:42	28.5327	-17.8043	16.3082	3.80679	2.625	124.759	123.219
2021-10-24 18:36:40	28.5688	-17.8477	12.4614	2.68722	2.625	96.6946	95.6639
2021-10-24 18:42:10	28.567	-17.8287	13.3907	2.82434	2.625	91.161	93.9023
2021-10-24 18:44:18	28.5635	-17.8346	11.9437	2.66631	2.5	101.978	91.877
2021-10-24 18:47:36	28.5644	-17.8418	12.2251	2.92973	2.5	94.3286	98.5695
2021-10-24 19:03:50	28.5593	-17.8366	11.3997	3.0664	2.375	99.287	98.5984
2021-10-24 19:42:59	28.5662	-17.8372	11.7763	2.49784	2.625	97.1724	92.4274
2021-10-24 19:44:12	28.5617	-17.8461	11.376	3.6831	2.625	121.951	122.489
2021-10-24 19:53:00	28.5591	-17.8441	10.9159	2.78471	2.625	103.24	96.1688
2021-10-24 20:00:32	28.5605	-17.8395	10.232	2.09709	2.625	93.9953	82.0301
2021-10-24 20:03:02	28.5683	-17.8323	13.0604	3.42013	2.5	109.031	99.643
2021-10-24 20:05:32	28.5646	-17.835	11.4846	3.07109	2.625	102.83	97.8768
2021-10-24 20:09:12	28.5653	-17.8438	10.8054	2.78119	2.625	102.758	100.709
2021-10-24 20:14:31	28.5652	-17.8418	12.1886	1.94928	2.5	87.9487	81.4157
2021-10-24 20:16:09	28.5644	-17.8362	12.3258	2.47423	2.625	102.524	97.351
2021-10-24 20:21:35	28.5599	-17.8496	10.1368	1.99827	2.625	91.3514	88.2746
2021-10-24 20:29:23	28.5643	-17.8412	11.4557	2.40861	2.75	87.926	92.1853
2021-10-24 20:35:22	28.5584	-17.8402	13.0579	2.38519	2.5	89.0328	93.9164
2021-10-24 20:39:24	28.563	-17.8403	11.3197	2.49835	2.625	101.311	94.9163
2021-10-24 20:42:28	28.5591	-17.8376	12.7375	3.60771	2.625	115.775	114.878
2021-10-24 20:49:17	28.5599	-17.8369	12.6746	3.08794	2.625	109.88	109.304
2021-10-24 20:54:13	28.5643	-17.8394	14.1584	2.7969	2.625	95.5671	102.641
2021-10-24 20:56:22	28.5586	-17.8388	12.7546	3.02681	2.625	99.7255	106.584
2021-10-24 21:07:19	28.5658	-17.8379	11.4097	3.37426	2.75	108.652	100.784
2021-10-24 21:09:09	28.5644	-17.8415	11.9103	2.06491	2.375	92.9796	84.1548
2021-10-24 21:12:00	28.5631	-17.8448	10.9823	2.12654	2.75	93.5883	89.9938
2021-10-24 21:12:33	28.5561	-17.8425	13.2586	2.75245	2.5	100.591	100.024
2021-10-24 21:25:09	28.573	-17.8342	8.79373	2.56591	2.875	93.8626	94.9121
2021-10-24 21:31:20	28.5646	-17.8379	13.5108	1.98532	2.625	95.5595	92.2005
2021-10-24 21:59:25	28.5655	-17.8375	11.5042	3.17902	2.625	107.258	100.402
2021-10-24 22:06:38	28.566	-17.8396	11.7779	2.51757	2.75	99.1836	95.4912
2021-10-24 22:30:18	28.5585	-17.8238	12.5602	2.52619	2.5	94.547	97.483
2021-10-24 22:43:28	28.5649	-17.8207	12.0159	2.25343	2.5	101	102.832
2021-10-24 22:52:25	28.565	-17.8343	11.8626	2.7249	2.5	98.4386	96.2424
2021-10-24 22:53:59	28.5653	-17.8348	11.8401	3.34314	2.5	104.898	107.997
2021-10-24 22:58:05	28.5636	-17.8346	12.0672	3.55681	2.5	102.436	101.694
2021-10-24 23:18:09	28.5651	-17.8351	11.8646	2.39898	2.625	89.1162	92.9244
2021-10-24 23:21:04	28.5652	-17.8391	12.3728	3.49593	2.625	102.528	105.691
2021-10-24 23:39:22	28.5579	-17.8499	13.0161	2.64908	2.375	93.9341	102.454
2021-10-24 23:42:09	28.5653	-17.8376	11.7147	2.92848	2.625	99.904	98.2896
2021-10-25 00:43:43	28.5591	-17.8417	12.6572	3.31443	2.625	110.239	114.022
2021-10-25 00:46:36	28.5644	-17.8365	12.1263	2.44035	2.375	95.6704	94.3535
2021-10-25 00:58:06	28.5583	-17.8446	12.4465	3.00624	2.625	108.927	110.935
2021-10-25 01:00:49	28.5624	-17.8371	11.319	2.61573	2.75	93.4835	93.8659
2021-10-25 01:02:42	28.5597	-17.8413	12.3119	3.12008	2.5	102.193	110.317
2021-10-25 01:04:20	28.5637	-17.8364	12.1186	2.36196	2.5	92.8247	92.2007
2021-10-25 01:11:24	28.5666	-17.8401	11.9937	3.93068	2.5	119.902	119.615
2021-10-25 01:20:48	28.561	-17.8322	13.1406	3.12799	2.625	105.909	108.537
2021-10-25 01:29:06	28.562	-17.8468	11.9868	3.38192	2.625	118.342	117.67
2021-10-25 01:56:25	28.5654	-17.8384	11.6695	2.87256	2.5	104.953	94.5978
2021-10-25 02:18:01	28.5681	-17.8375	11.3634	2.99505	2.75	107.058	101.958
2021-10-25 02:41:05	28.5978	-17.8235	16.6246	2.65438	2.75	97.7461	92.9776
2021-10-25 02:51:27	28.5604	-17.8406	12.3984	2.65336	2.75	95.5132	103.336
2021-10-25 03:03:16	28.566	-17.8368	12.2923	3.05562	2.625	105.477	104.508
2021-10-25 03:03:42	28.5749	-17.8346	13.263	3.48796	2.625	111.082	112.921
2021-10-25 03:04:25	28.565	-17.8375	11.8372	3.17044	2.625	107.559	98.6249
2021-10-25 03:09:53	28.561	-17.8402	10.9793	3.18998	2.375	104.057	97.8859
2021-10-25 03:09:53	28.561	-17.8402	10.9793	3.18998	2.625	90.463	85.8013
2021-10-25 03:16:22	28.5633	-17.8477	12.552	2.3183	2.5	88.0134	87.9942
2021-10-25 03:17:47	28.5585	-17.8382	14.4794	2.34318	2.875	91.2732	84.51
2021-10-25 03:19:08	28.5548	-17.8269	9.94662	2.78615	2.75	100.622	100.154
2021-10-25 03:22:49	28.5601	-17.8422	12.961	2.78465	2.5	94.5768	99.7603
2021-10-25 03:30:28	28.5593	-17.8326	12.0116	2.8475	2.5	103.91	102.106
2021-10-25 03:43:41	28.5582	-17.8356	13.5985	2.93293	2.75	99.8038	100.659
2021-10-25 03:46:42	28.558	-17.8416	12.8462	2.48582	2.625	95.4369	96.0941
2021-10-25 03:47:34	28.5937	-17.8048	36.9442	2.62755	2.625	95.8174	93.1311
2021-10-25 03:53:45	28.5606	-17.8501	13.4317	2.84344	2.625	99.1174	94.1903
2021-10-25 04:15:20	28.5567	-17.8317	13.838	2.48773	2.625	97.4726	92.9983
2021-10-25 04:31:22	28.5664	-17.8376	11.8344	2.85338	2.75	103.285	97.7889
2021-10-25 04:50:44	28.5632	-17.8401	10.9429	2.47907	2.625	91.3615	87.3576
2021-10-25 04:53:15	28.5638	-17.8266	12.4926	2.89793	2.5	89.2675	88.4774
2021-10-25 04:58:48	28.5657	-17.8366	11.813	2.06726	2.625	88.2437	81.979
2021-10-25 05:00:26	28.5578	-17.8402	12.71	2.30229	2.625	92.8209	91.5748
2021-10-25 05:01:38	28.5594	-17.8523	12.9699	2.69595	2.625	97.9711	95.8642
2021-10-25 05:03:54	28.5633	-17.8365	11.9875	2.3351	2.5	92.7776	101.091
2021-10-25 05:14:26	28.5571	-17.836	12.7918	2.67567	2.5	101.749	102.634
2021-10-25 05:21:52	28.556	-17.8399	12.8111	2.17903	2.5	91.9389	84.3081
2021-10-25 05:33:20	28.5644	-17.7985	13.6024	2.42353	2.5	93.512	95.3156
2021-10-25 05:43:26	28.5657	-17.8372	11.5593	2.07398	2.625	92.1354	83.3579
2021-10-25 05:52:02	28.6144	-17.8424	13.5187	2.26915	2.375	97.9789	94.5624
2021-10-25 05:53:28	28.5583	-17.8409	12.4654	2.62028	2.625	103.332	101.998
2021-10-25 06:13:49	28.5636	-17.8262	12.4216	2.79714	2.5	98.2245	91.2831
2021-10-25 06:20:28	28.558	-17.8411	12.9731	2.43063	2.625	98.4988	98.4802
2021-10-25 06:21:36	28.5664	-17.8386	12.2744	2.82533	2.75	96.9795	94.9621
2021-10-25 06:28:06	28.5651	-17.8506	11.6337	2.75301	2.625	100.284	103.021
2021-10-25 06:37:58	28.5649	-17.8348	11.8764	2.3847	2.5	85.6699	86.0704
2021-10-25 06:41:28	28.5663	-17.8368	11.5283	2.67151	2.875	97.2388	88.5351
2021-10-25 06:45:01	28.5619	-17.8455	12.3761	3.14902	2.625	103.795	101.1
2021-10-25 06:47:50	28.5555	-17.8418	10.2078	3.89675	2.625	115.378	114.226
2021-10-25 06:49:33	28.5788	-17.8357	14.3995	2.09048	2.625	92.4269	88.9246
2021-10-25 07:05:36	28.571	-17.8313	12.4908	3.29108	2.625	103.84	98.6571
2021-10-25 07:12:39	28.5636	-17.8336	11.9577	3.34771	2.5	103.654	99.081
2021-10-25 07:21:33	28.5921	-17.8441	13.0568	2.71253	2.5	94.0392	100.575
2021-10-25 07:29:26	28.5693	-17.8325	12.4395	2.93643	2.375	101.461	102.363
2021-10-25 07:32:17	28.569	-17.8386	13.3147	2.29499	2.5	96.6415	96.3345
2021-10-25 07:33:12	28.5508	-17.8665	14.2631	2.33565	2.625	88.1437	92.6585
2021-10-25 07:37:11	28.5588	-17.8408	12.3164	3.10735	2.625	106.217	111.7
2021-10-25 07:38:36	28.5603	-17.8394	12.3695	2.39296	2.5	90.939	99.3095
2021-10-25 07:53:41	28.5596	-17.8415	12.7438	2.75163	2.625	96.6464	104.075
2021-10-25 07:57:09	28.5575	-17.8428	12.5842	3.58225	2.75	110.141	117.072
2021-10-25 07:59:09	28.5586	-17.8373	12.6441	2.99435	2.5	97.5096	106.186
2021-10-25 08:00:46	28.5645	-17.8352	12.2256	2.18122	3	90.3441	81.4567
2021-10-25 08:07:58	28.5649	-17.8415	11.8211	3.0375	2.625	100.179	94.6112
2021-10-25 08:10:50	28.5568	-17.8321	12.9702	3.59627	2.75	111.092	110.581
2021-10-25 08:17:57	28.5655	-17.8373	11.8784	2.61398	2.625	93.0108	94.3786
2021-10-25 08:21:27	28.5647	-17.8386	11.9229	2.79953	2.75	94.186	88.5992
2021-10-25 08:29:53	28.5653	-17.8391	10.9138	2.45332	2.375	92.0372	84.7028
2021-10-25 08:46:56	28.5654	-17.8412	11.2973	2.36195	2.5	90.8802	90.1343
2021-10-25 08:48:22	28.5497	-17.8376	12.7051	3.62592	2.5	116.312	112.998
2021-10-25 08:52:54	28.5764	-17.836	11.9017	3.06163	2.5	109.232	102.067
2021-10-25 08:54:31	28.5578	-17.8404	12.2145	3.1127	2.75	104.647	107.889
2021-10-25 08:57:12	28.5692	-17.8367	13.3061	2.57762	2.75	95.014	94.9983
2021-10-25 09:10:49	28.5664	-17.839	11.5397	3.37893	2.625	110.555	102.721
2021-10-25 09:11:35	28.5617	-17.8444	11.5043	2.19373	2.75	90.6442	86.2833
2021-10-25 09:22:04	28.5599	-17.8451	12.3747	3.2483	2.375	112.911	114.031
2021-10-25 09:24:57	28.5592	-17.8384	12.4967	2.42303	2.625	92.2006	92.1519
2021-10-25 09:31:04	28.5645	-17.8385	12.075	2.89241	2.625	99.4052	98.5272
2021-10-25 09:35:35	28.564	-17.8203	12.4271	3.19286	2.625	105.501	110.894
2021-10-25 09:45:38	28.5667	-17.8331	12.195	2.36178	2.625	96.04	89.8246
2021-10-25 09:51:03	28.5779	-17.6735	38.8962	3.15652	2.375	110.474	109.873
2021-10-25 10:05:55	28.5742	-17.8272	12.018	3.24197	2.625	100.175	96.8496
2021-10-25 10:06:23	28.5553	-17.8229	12.967	3.12513	2.375	101.282	102.086
2021-10-25 10:30:38	28.5661	-17.8355	11.687	2.76544	2.625	102.398	102.169
2021-10-25 14:00:42	28.5637	-17.8362	12.2164	2.6964	2.625	98.782	99.1828
2021-10-25 14:43:18	28.566	-17.8381	12.3656	2.91877	2.375	99.9383	99.6151
2021-10-25 14:45:52	28.5656	-17.8352	11.7156	3.12201	2.5	103.89	100.604
2021-10-25 14:59:52	28.5624	-17.835	12.4136	2.84258	2.5	97.6927	94.3318
2021-10-25 15:25:20	28.5656	-17.8374	11.8413	2.36496	2.5	95.1863	95.0707
2021-10-25 15:40:49	28.5658	-17.8279	12.7493	3.44976	2.5	113.092	118.907
2021-10-25 16:23:42	28.5691	-17.8298	15.6767	2.38721	2.5	99.8477	100.094
2021-10-25 16:25:11	28.5569	-17.8374	12.5284	2.54726	2.625	99.2675	93.8019
2021-10-25 16:46:28	28.5608	-17.84	12.2004	3.68066	2.75	105.78	112.826
2021-10-25 17:00:55	28.589	-17.845	11.8179	3.29608	2.625	109.836	110.707
2021-10-25 17:15:31	28.5648	-17.8405	11.7978	2.3894	2.625	98.9022	91.6496
2021-10-25 17:18:20	28.5624	-17.8411	12.3151	2.66188	2.625	94.9402	91.8861
2021-10-25 17:20:33	28.5654	-17.8321	14.2394	2.67874	2.625	91.0437	93.686
2021-10-25 17:24:44	28.6462	-17.7783	38.137	3.21226	2.5	102.782	104.259
2021-10-25 17:26:02	28.5628	-17.8443	10.9215	2.35845	2.625	94.7827	89.7439
2021-10-25 17:37:05	28.5613	-17.8606	11.4409	2.436	2.75	90.706	85.0704
2021-10-25 17:38:09	28.5642	-17.8505	10.9346	2.5262	2.625	96.213	91.5123
2021-10-25 17:49:52	28.5659	-17.8442	10.1731	2.33486	2.75	94.2965	82.2983
2021-10-25 17:57:56	28.5625	-17.8456	10.427	3.00388	2.5	101.958	98.4011
2021-10-25 18:00:33	28.5989	-17.8299	19.5092	2.58146	2.5	93.6273	100.386
2021-10-25 18:15:41	28.5548	-17.8407	15.0787	3.26738	2.375	106.06	111.027
2021-10-25 18:20:48	28.5708	-17.8263	12.9127	2.38769	2.625	83.2345	83.5672
2021-10-25 18:32:09	28.5701	-17.8296	10.5887	3.28249	2.5	90.6795	98.4422
2021-10-25 18:35:06	28.5562	-17.8399	12.891	2.57808	2.625	97.3769	92.9694
2021-10-25 18:39:13	28.5558	-17.8398	12.7965	2.53512	2.75	93.6786	90.757
2021-10-25 18:46:46	28.5664	-17.8378	11.1466	2.72962	2.75	90.7338	82.5455
2021-10-25 18:54:11	28.5574	-17.8424	12.2962	2.29636	2.5	92.5608	93.8929
2021-10-25 18:56:20	28.5649	-17.836	11.7602	2.48531	2.625	96.1151	93.1219
2021-10-25 18:57:17	28.5657	-17.8387	11.8084	2.98532	2.75	108.928	107.043
2021-10-25 19:15:56	28.5652	-17.8365	11.7828	3.2723	2.875	112.991	108.177
2021-10-25 19:22:48	28.5656	-17.837	11.5962	2.93041	2.5	110.936	101.15
2021-10-25 19:29:09	28.5595	-17.8396	12.4896	3.65936	2.625	111.428	115.956
2021-10-25 19:31:07	28.5575	-17.8417	13.7451	2.71934	2.75	98.4293	101.363
2021-10-25 19:36:04	28.5632	-17.8378	12.3071	2.19526	2.5	97.994	89.9236
2021-10-25 19:45:11	28.5583	-17.8408	12.6671	2.77612	2.625	98.9301	102.887
2021-10-25 19:54:53	28.5644	-17.85	9.83838	2.97381	2.75	101.929	102.368
2021-10-25 20:14:09	28.5866	-17.8369	23.3472	3.17598	2.625	110.5	108.517
2021-10-25 20:20:28	28.5645	-17.8347	12.5745	2.98883	2.625	105.301	103.498
2021-10-25 21:28:46	28.5575	-17.8394	12.9441	3.28902	2.625	107.542	107.852
2021-10-25 21:42:17	28.5619	-17.8125	12.2782	2.8551	2.625	100.996	94.0534
2021-10-26 02:15:37	28.5679	-17.8344	13.3702	3.47427	2.875	104.717	106.983
2021-10-26 02:15:37	28.5679	-17.8344	13.3702	3.47427	2.875	104.717	106.983
2021-10-26 02:17:24	28.5648	-17.8368	11.7689	3.61252	2.75	112.35	114.973
2021-10-26 03:00:56	28.5552	-17.8677	12.2402	3.10179	2.75	103.463	102.532
2021-10-26 03:05:42	28.5819	-17.8338	10.6056	3.4772	2.5	110.302	112.534
2021-10-26 04:26:23	28.5661	-17.8364	11.8506	2.57818	2.625	98.2553	91.5794
2021-10-26 04:55:59	28.5707	-17.8421	12.7603	3.58883	2.625	119.768	114.216
2021-10-26 05:25:05	28.5649	-17.8375	11.9642	3.14419	2.5	105.924	96.6933
2021-10-26 05:28:40	28.5701	-17.8328	12.485	2.00453	2.625	93.126	87.0799
2021-10-26 05:43:49	28.5655	-17.8352	11.9557	3.05252	2.625	107.44	104.57
2021-10-26 05:50:40	28.5651	-17.8378	11.7173	2.54659	2.625	96.8188	90.4066
2021-10-26 05:51:19	28.5708	-17.8452	8.59883	2.57323	2.5	92.7822	94.1398
2021-10-26 05:52:07	28.5665	-17.8379	10.4394	2.69863	2.375	94.2455	91.1918
2021-10-26 05:52:57	28.5626	-17.8479	11.4828	3.19672	2.5	100.357	95.8055
2021-10-26 05:53:27	28.5566	-17.8402	13.7311	3.72223	2.5	116.497	121.385
2021-10-26 05:56:58	28.5656	-17.8372	11.7857	2.24304	2.625	89.3613	86.5188
2021-10-26 06:55:43	28.5585	-17.8484	11.4742	3.00206	2.625	102.918	104.764
2021-10-26 07:52:11	28.5645	-17.8315	11.9485	2.40321	2.5	90.7778	84.8814
2021-10-26 07:53:22	28.56	-17.8098	13.4091	2.58122	2.625	92.0427	91.2649
2021-10-26 10:21:24	28.5627	-17.8336	12.3713	3.89482	2.625	120.363	120.589
2021-10-26 10:52:54	28.5672	-17.8415	11.3296	2.83406	2.75	108.005	101.787
2021-10-26 11:36:00	28.5664	-17.8435	12.8926	2.93948	2.625	106.973	105.035
2021-10-26 13:40:10	28.5616	-17.844	12.2363	3.58577	2.75	115.281	113.317
2021-10-26 17:05:00	28.5594	-17.8404	12.4768	2.97481	2.625	103.191	107.624
2021-10-26 17:31:36	28.5631	-17.8484	11.9182	2.43677	2.625	90.9233	91.2288
2021-10-26 17:32:32	28.5611	-17.8416	12.5439	3.05257	2.5	97.7437	102.284
2021-10-26 17:56:36	28.5576	-17.8401	13.5189	2.50933	2.625	95.3715	97.6395
2021-10-26 18:08:20	28.5638	-17.8399	11.819	2.99565	2.5	109.533	99.0506
2021-10-26 19:12:27	28.5624	-17.8329	12.5821	2.14929	2.625	91.6885	87.5538
2021-10-26 19:17:27	28.5632	-17.8405	12.435	2.75381	2.625	99.5106	98.1629
2021-10-26 19:30:59	28.5613	-17.8382	12.9273	3.04426	2.75	107.289	108.017
2021-10-26 19:37:35	28.5664	-17.8371	11.9064	3.18183	2.625	98.6491	99.8851
2021-10-26 19:41:18	28.5578	-17.8462	12.964	2.64193	2.625	93.8821	96.3557
2021-10-26 19:45:10	28.5627	-17.8296	12.7136	2.45947	2.625	95.1494	93.4903
2021-10-26 19:52:00	28.5665	-17.8518	11.8634	2.39325	2.625	96.0125	91.2884
2021-10-26 19:56:13	28.5671	-17.8314	12.1353	2.38482	2.625	89.653	90.5021
2021-10-26 20:12:53	28.5594	-17.8409	13.5274	3.14136	2.625	98.0422	99.2786
2021-10-26 20:33:24	28.5631	-17.8435	12.7589	3.20135	2.625	100.002	110.452
2021-10-26 20:43:17	28.5636	-17.8336	12.7836	3.07473	2.5	96.9421	98.1734
2021-10-26 20:44:09	28.5575	-17.8428	13.1884	3.0663	2.5	103.379	110.48
2021-10-26 20:51:10	28.5655	-17.8153	12.3507	2.34126	2.5	93.3184	95.0646
2021-10-26 21:13:16	28.5645	-17.8387	11.6938	3.91803	2.5	118.936	121.874
2021-10-26 21:24:08	28.5652	-17.8393	11.6665	2.23075	2.625	90.6498	83.9705
2021-10-26 21:29:45	28.5718	-17.8619	10.8155	2.30117	2.625	93.2969	90.7722
2021-10-26 21:44:08	28.5657	-17.8372	12.0837	2.64505	2.5	97.9009	102.493
2021-10-26 21:50:26	28.5655	-17.839	11.3949	3.14214	2.875	105.554	99.5345
2021-10-26 21:52:50	28.5611	-17.8402	13.8495	3.02943	2.375	107.214	102.447
2021-10-26 22:29:21	28.562	-17.8394	11.77	3.29012	2.5	101.151	103.915
2021-10-26 22:54:45	28.5631	-17.836	11.9563	2.27722	2.5	92.8675	90.7904
2021-10-26 23:11:44	28.5644	-17.8385	11.1814	3.23161	2.5	105.242	96.4934
2021-10-26 23:13:32	28.5656	-17.8371	11.9754	2.94102	2.625	106.073	101.535
2021-10-26 23:14:53	28.5674	-17.8493	11.5708	2.72836	2.625	96.5752	95.4161
2021-10-27 00:50:56	28.5647	-17.8331	13.4079	2.91411	2.75	101.945	100.437
2021-10-27 00:51:34	28.5619	-17.8343	12.9402	2.74896	2.625	102.721	101.269
2021-10-27 00:53:56	28.5622	-17.8414	12.762	2.78409	2.625	97.6239	91.5134
2021-10-27 01:00:50	28.566	-17.8371	11.1107	3.11195	2.625	109.766	100.605
2021-10-27 01:06:40	28.5555	-17.8297	12.7293	2.64143	2.375	89.5119	86.6526
2021-10-27 01:18:16	28.5578	-17.8391	12.8534	2.7277	2.625	102.578	100.17
2021-10-27 01:49:49	28.5649	-17.8368	11.9954	3.03732	2.625	106.951	97.7553
2021-10-27 02:16:33	28.5617	-17.8403	12.6863	4.17462	2.625	120.702	125.817
2021-10-27 04:03:49	28.5657	-17.8345	11.8162	3.54841	2.5	117.238	112.661
2021-10-27 04:38:04	28.5657	-17.8367	11.6432	3.08053	2.5	101.146	98.3459
2021-10-27 04:55:27	28.5645	-17.8392	11.0551	3.77729	2.75	119.174	117.297
2021-10-27 05:02:55	28.5653	-17.8173	13.2015	2.77826	2.625	103.837	97.4793
2021-10-27 05:14:41	28.5655	-17.8367	11.8682	2.81184	2.5	108.388	98.1276
2021-10-27 05:15:37	28.5592	-17.838	11.7921	2.17618	2.625	101.673	97.3338
2021-10-27 05:22:35	28.5963	-17.8687	36.3969	3.32615	2.75	105.396	100.243
2021-10-27 05:31:12	28.6415	-17.8064	37.9906	3.5276	2.625	106.403	111.477
2021-10-27 06:17:28	28.5634	-17.8465	12.7113	2.56749	2.75	91.27	93.4204
2021-10-27 06:22:30	28.5653	-17.8334	12.2335	2.27102	2.625	93.7092	91.4925
2021-10-27 06:46:07	28.5682	-17.835	13.3571	2.72408	2.625	91.0571	93.7363
2021-10-27 06:50:11	28.6101	-17.8254	13.1154	2.383	2.625	95.1224	93.9356
2021-10-27 07:05:35	28.5657	-17.8378	10.8355	2.74346	2.5	100.927	94.0462
2021-10-27 07:06:23	28.5689	-17.8348	10.4193	3.31136	2.625	101.479	100.896
2021-10-27 07:09:54	28.5584	-17.8282	14.0609	2.65271	2.625	88.2929	82.4061
2021-10-27 07:12:34	28.5659	-17.8457	10.9301	2.66163	2.625	101.016	102.003
2021-10-27 07:41:57	28.5657	-17.8363	11.5898	3.14001	2.625	107.49	100.911
2021-10-27 07:46:31	28.5655	-17.8453	12.5129	2.63218	2.5	95.7928	94.3689
2021-10-27 07:58:45	28.5649	-17.8383	11.2233	2.98565	2.625	99.4944	100.793
2021-10-27 08:03:50	28.565	-17.8344	10.5663	2.48865	2.625	96.9029	102.232
2021-10-27 08:05:57	28.5656	-17.8372	11.8456	2.40949	2.875	94.209	85.88
2021-10-27 08:14:38	28.5638	-17.8473	10.7836	2.63493	2.5	91.9805	90.2692
2021-10-27 08:21:17	28.5672	-17.8385	11.4158	3.58695	2.75	110.51	109.596
2021-10-27 08:28:19	28.5533	-17.8404	14.3814	2.51012	2.75	89.1369	92.9746
2021-10-27 08:51:36	28.5746	-17.8458	13.1888	2.6183	2.5	100.092	92.7208
2021-10-27 08:57:25	28.5844	-17.8407	13.4862	2.7174	2.875	99.6858	104.431
2021-10-27 08:58:33	28.5651	-17.8357	11.879	3.28394	2.5	107.071	107.654
2021-10-27 08:59:40	28.564	-17.8332	12.6055	3.07126	2.375	104.583	97.511
2021-10-27 09:08:04	28.5647	-17.8369	11.9605	2.71523	2.5	100.96	89.8567
2021-10-27 09:17:37	28.5657	-17.8369	11.8179	2.90205	2.625	108.353	99.361
2021-10-27 09:25:54	28.5662	-17.8352	12.0619	3.13737	2.75	102.831	94.1005
2021-10-27 09:30:17	28.5646	-17.8368	11.783	2.63305	2.5	94.4987	98.1079
2021-10-27 09:37:58	28.5643	-17.8394	11.8159	2.42491	2.625	94.5417	89.1981
2021-10-27 09:41:28	28.5633	-17.8389	11.4855	3.23626	2.75	104.728	98.7781
2021-10-27 09:53:35	28.5931	-17.8041	23.7106	2.62604	2.875	96.057	96.6739
2021-10-27 09:57:45	28.5634	-17.8305	11.8698	3.05763	2.625	103.969	102.875
2021-10-27 10:04:03	28.5627	-17.8387	11.9791	3.09909	2.625	109.716	109.243
2021-10-27 10:09:12	28.5643	-17.8387	11.6968	2.63959	2.5	105.132	97.553
2021-10-27 10:12:59	28.5555	-17.8334	13.7163	3.61618	2.375	115.02	110.901
2021-10-27 10:39:37	28.5658	-17.8335	11.8714	2.3923	2.75	89.9966	90.6183
2021-10-27 10:57:26	28.5654	-17.8421	11.2945	2.72825	2.625	95.6453	94.3746
2021-10-27 11:02:38	28.5628	-17.837	10.9647	2.93647	2.625	97.5888	102.396
2021-10-27 11:18:54	28.5699	-17.832	12.2769	3.72166	2.625	109.213	107.265
2021-10-27 11:31:57	28.5658	-17.8387	11.6861	3.12259	2.5	105.487	103.121
2021-10-27 11:42:04	28.5653	-17.8419	12.1299	2.84951	2.75	105.089	102.239
2021-10-27 12:00:25	28.5662	-17.8368	12.0045	3.24338	2.5	104.216	112.057
2021-10-27 12:22:57	28.5661	-17.8354	12.4057	3.09591	2.625	102.708	103.97
2021-10-27 13:08:52	28.5566	-17.8306	13.5438	2.50878	2.625	96.6678	96.3792
2021-10-27 13:20:04	28.5599	-17.8418	12.3567	3.46055	2.75	115.884	114.521
2021-10-27 13:21:05	28.5576	-17.8421	13.1067	2.53172	2.625	94.1562	89.1123
2021-10-27 13:31:09	28.5603	-17.8145	12.4317	3.30002	2.75	112.099	113.823
2021-10-27 13:41:28	28.5603	-17.8358	13.0282	2.60661	2.875	98.0973	92.809
2021-10-27 13:45:26	28.5648	-17.8356	11.928	2.5094	2.375	92.347	82.8881
2021-10-27 14:03:03	28.5652	-17.8422	11.5109	2.88686	2.75	105.048	105.479
2021-10-27 14:14:04	28.5657	-17.8366	11.9042	2.79883	2.625	93.1599	97.378
2021-10-27 14:16:04	28.5661	-17.838	14.1091	2.61701	2.75	99.7785	92.279
2021-10-27 14:29:50	28.5633	-17.8376	12.2355	2.49825	2.625	95.6015	90.2348
2021-10-27 14:45:00	28.5649	-17.8355	12.0942	2.76394	2.75	102.242	93.6984
2021-10-27 14:53:53	28.5629	-17.8439	12.0291	3.56272	2.625	118.541	117.301
2021-10-27 15:10:25	28.5568	-17.8416	12.4199	2.90377	2.75	97.2476	96.2714
2021-10-27 15:28:55	28.5638	-17.8356	11.4404	2.94401	2.625	108.507	102.143
2021-10-27 15:32:14	28.5649	-17.8522	11.6727	2.699	2.5	95.9264	89.3081
2021-10-27 15:47:38	28.566	-17.8363	11.876	2.98097	2.75	106.209	102.735
2021-10-27 15:48:53	28.5626	-17.8461	11.467	3.165	2.5	97.3261	108.234
2021-10-27 15:52:04	28.5566	-17.8407	12.7059	2.97734	2.625	102.823	97.0141
2021-10-27 15:53:32	28.5702	-17.8432	12.0125	2.57079	2.625	106.5	95.1531
2021-10-27 15:54:56	28.5773	-17.8375	12.2396	2.56855	2.625	102.59	105.091
2021-10-27 16:06:46	28.5541	-17.8423	14.3123	2.63384	2.5	100.247	104.153
2021-10-27 16:11:28	28.564	-17.8455	10.4313	2.19439	2.25	90.2165	83.4562
2021-10-27 17:04:47	28.5654	-17.8352	11.2863	2.28954	2.75	99.0273	90.0046
2021-10-27 17:43:11	28.5626	-17.8357	12.7123	3.89493	2.625	119.299	119.758
2021-10-27 17:45:50	28.5637	-17.8409	11.8818	2.5582	2.5	96.6443	90.1705
2021-10-27 18:00:10	28.5659	-17.8423	12.0863	4.16545	2.625	125.679	118.809
2021-10-27 18:10:59	28.5588	-17.8387	13.6749	2.48375	2.5	95.8697	87.3405
2021-10-27 18:17:08	28.56	-17.8591	13.1539	3.34015	2.75	110.214	106.437
2021-10-27 18:47:08	28.5581	-17.8433	12.5854	2.21527	2.5	87.62	86.6401
2021-10-27 18:49:15	28.5663	-17.8361	11.8983	2.61715	2.625	100.294	98.4163
2021-10-27 19:01:00	28.5591	-17.841	12.2684	2.68992	2.375	94.9842	96.4629
2021-10-27 19:12:55	28.5567	-17.8421	12.4228	3.48678	2.625	101.837	108.974
2021-10-27 19:31:24	28.5612	-17.8422	11.5386	3.91997	2.25	123.933	123.181
2021-10-27 20:23:57	28.5664	-17.8315	12.1404	3.75601	2.375	117.963	117.44
2021-10-27 20:28:16	28.5838	-17.8231	24.3786	2.7854	2.625	112.088	107.419
2021-10-27 20:45:37	28.5635	-17.8528	11.5948	2.33267	2.75	88.089	79.1924
2021-10-27 20:46:50	28.5597	-17.8298	12.9814	2.70401	2.5	93.6956	87.2039
2021-10-27 20:51:01	28.5656	-17.8371	11.8999	2.3216	2.75	92.1392	85.1892
2021-10-27 21:02:08	28.5658	-17.8396	11.5824	2.51331	2.5	91.2804	91.2934
2021-10-27 21:12:06	28.5616	-17.835	11.1682	2.42867	2.75	98.9542	89.9425
2021-10-27 21:53:09	28.5669	-17.8326	12.2623	2.7138	2.75	102.201	98.2361
2021-10-27 21:54:02	28.5628	-17.8387	12.5272	3.38396	2.75	102.509	103.053
2021-10-27 21:59:53	28.5621	-17.844	11.6514	2.56579	2.5	91.8581	99.2095
2021-10-27 22:11:01	28.5648	-17.8348	11.9563	2.23022	2.375	93.634	88.6025
2021-10-27 22:23:07	28.578	-17.8361	17.2855	2.40089	2.625	92.0734	81.1394
2021-10-27 22:27:37	28.56	-17.8342	12.2808	2.62987	2.75	101.765	97.1299
2021-10-27 22:29:04	28.5573	-17.8392	12.6179	3.38572	2.625	112.618	106.202
2021-10-27 22:45:04	28.5598	-17.827	12.9858	2.46958	2.625	95.7868	91.0859
2021-10-27 23:14:00	28.565	-17.839	11.8629	2.78446	2.625	98.7509	100.201
2021-10-27 23:15:29	28.5669	-17.837	12.0865	2.40595	2.75	94.6788	90.8006
2021-10-28 00:57:16	28.5659	-17.8329	12.4817	3.09403	2.75	98.3839	99.4908
2021-10-28 01:03:21	28.567	-17.8309	34.0646	2.41621	2.625	89.5803	91.5788
2021-10-28 01:19:22	28.5764	-17.832	16.0529	2.6155	2.625	96.7304	94.3164
2021-10-28 01:32:15	28.5648	-17.8287	10.7767	2.92001	2.5	104.464	99.0217
2021-10-28 01:35:56	28.5588	-17.8473	12.5794	2.48825	2.5	98.1371	91.2878
2021-10-28 01:38:06	28.566	-17.8367	11.562	2.32529	2.75	89.8973	81.9488
2021-10-28 01:42:29	28.5597	-17.8473	12.4058	2.50826	2.5	91.6327	92.7518
2021-10-28 01:43:15	28.564	-17.8394	10.6242	2.68716	2.5	92.7746	101.677
2021-10-28 01:54:42	28.5626	-17.8446	12.192	2.45823	2.625	87.225	90.9715
2021-10-28 01:58:45	28.5638	-17.8085	9.35871	3.10867	2.625	101.806	105.435
2021-10-28 02:42:07	28.5749	-17.8165	17.2781	2.87843	2.625	108.441	104.099
2021-10-28 02:45:45	28.5645	-17.8381	11.7857	2.54556	2.625	95.1121	91.844
2021-10-28 02:47:04	28.56	-17.8416	10.7563	2.25088	2.875	96.7808	96.4575
2021-10-28 02:51:35	28.5605	-17.8389	12.304	3.62632	2.625	111.99	122.471
2021-10-28 02:52:40	28.5628	-17.8404	12.2362	2.54007	2.5	95.8347	97.1098
2021-10-28 02:55:55	28.5661	-17.8377	11.9042	2.18238	2.75	93.8628	86.8428
2021-10-28 03:03:01	28.562	-17.8435	11.5417	2.47272	2.875	89.7926	89.5394
2021-10-28 03:05:04	28.566	-17.8311	12.5046	2.65391	2.875	99.5908	97.1462
2021-10-28 03:16:44	28.5641	-17.8379	11.562	3.01152	2.75	105.948	100.602
2021-10-28 04:04:00	28.5645	-17.838	11.7938	3.66551	2.75	117.354	121.687
2021-10-28 04:05:52	28.5582	-17.8412	12.5982	3.13654	2.625	104.888	112.767
2021-10-28 05:25:33	28.5613	-17.8555	11.8093	2.4682	2.625	91.9939	87.3064
2021-10-28 05:34:10	28.5655	-17.8358	11.8482	2.35465	2.625	95.2978	93.3057
2021-10-28 05:34:53	28.5665	-17.8364	12.0828	2.57098	2.5	94.2105	94.4288
2021-10-28 05:47:54	28.5656	-17.8486	12.4934	2.75968	2.625	106.032	99.6782
2021-10-28 06:06:46	28.5637	-17.8381	11.6231	2.53608	2.375	90.7939	81.8481
2021-10-28 06:16:44	28.5623	-17.8349	12.4807	2.14242	2.5	87.3018	83.9754
2021-10-28 06:20:49	28.566	-17.8359	11.9433	2.51199	2.625	97.5584	94.2772
2021-10-28 06:23:55	28.6021	-17.8421	17.0594	2.58387	2.625	94.3288	83.7012
2021-10-28 06:28:04	28.5646	-17.8403	10.6846	2.89446	2.625	102.414	99.8867
2021-10-28 06:51:37	28.5666	-17.8405	11.8437	2.80506	2.5	107.623	100.485
2021-10-28 07:05:03	28.5563	-17.8342	13.2459	2.57223	2.625	90.9676	94.2982
2021-10-28 07:07:35	28.5778	-17.8339	11.2072	3.26327	2.375	104.571	101.087
2021-10-28 07:11:30	28.5658	-17.8343	11.9251	2.82215	2.625	103.557	99.2814
2021-10-28 07:15:34	28.5656	-17.8353	11.7269	2.88072	2.5	101.29	95.8613
2021-10-28 07:19:58	28.5669	-17.8389	12.1332	2.76848	2.5	104.288	94.4273
2021-10-28 07:28:20	28.5658	-17.8321	13.6725	2.75528	2.75	101.559	98.4672
2021-10-28 07:29:48	28.5539	-17.8482	14.7833	2.62797	2.625	93.0998	91.9894
2021-10-28 07:40:00	28.5587	-17.8374	13.2293	3.25183	2.5	111.59	115.576
2021-10-28 07:52:05	28.5584	-17.8357	12.9311	2.39825	2.625	97.7722	91.1997
2021-10-28 07:54:39	28.5581	-17.8388	13.1004	3.03375	2.75	102.918	105.339
2021-10-28 08:05:55	28.5566	-17.8349	13.7647	3.57769	2.625	103.605	114.667
2021-10-28 08:09:08	28.5644	-17.8389	11.7953	2.58135	2.75	98.5935	93.2393
2021-10-28 08:14:48	28.5617	-17.8412	12.2826	3.27924	2.75	105.927	105.919
2021-10-28 08:31:49	28.5548	-17.8374	13.5516	3.08073	2.75	98.211	104.954
2021-10-28 08:33:31	28.5606	-17.8407	13.3277	3.22094	2.375	110.698	117.336
2021-10-28 08:43:03	28.5581	-17.8425	12.8856	2.79443	2.5	101.853	97.1808
2021-10-28 09:05:55	28.5653	-17.8376	11.8887	2.63834	2.25	93.411	87.6928
2021-10-28 09:07:11	28.5754	-17.8403	12.5464	2.62299	2.875	90.7535	90.1557
2021-10-28 09:13:20	28.557	-17.8401	12.7231	3.64317	2.625	111.084	119.317
2021-10-28 09:17:06	28.5653	-17.8477	10.6855	2.75506	2.75	91.7042	99.3738
2021-10-28 09:24:00	28.5577	-17.8399	13.0064	2.73416	2.75	109.488	100.14
2021-10-28 09:25:51	28.5937	-17.8048	37.1092	2.49466	2.625	94.5564	91.9228
2021-10-28 09:43:33	28.5539	-17.8462	13.5163	2.69648	2.25	93.4754	99.0438
2021-10-28 09:45:09	28.5593	-17.8299	13.57	2.95999	2.5	98.4576	98.4599
2021-10-28 09:46:43	28.5657	-17.8081	12.3621	3.28058	2.625	115.479	121.304
2021-10-28 09:56:24	28.5605	-17.8252	14.8912	2.55139	2.5	93.1991	94.5076
2021-10-28 10:03:06	28.5578	-17.8411	13.0711	2.6789	2.75	97.7558	98.2303
2021-10-28 10:06:41	28.5669	-17.8379	12.2469	2.8779	2.75	91.6122	92.5079
2021-10-28 10:09:14	28.5678	-17.8052	17.2348	2.70194	2.5	96.8594	92.8426
2021-10-28 10:10:53	28.566	-17.8347	11.8771	2.68065	2.5	98.0295	90.7659
2021-10-28 10:19:13	28.5596	-17.835	12.0202	2.6825	2.5	89.3469	93.8343
2021-10-28 10:25:55	28.5606	-17.836	12.0308	2.43171	2.625	93.0312	96.3499
2021-10-28 10:27:56	28.5938	-17.8039	37.5863	2.37616	2.625	88.9584	93.8651
2021-10-28 11:11:58	28.5675	-17.8327	11.995	3.28614	2.75	106.287	104.44
2021-10-28 11:38:51	28.5627	-17.837	11.4671	3.01293	2.625	105.944	106.843
2021-10-28 21:40:29	28.5549	-17.8397	13.6885	2.20442	2.625	87.3035	88.8054
2021-10-28 21:54:10	28.5527	-17.8307	13.6201	2.42276	2.625	95.6427	91.5864
2021-10-28 23:04:51	28.5699	-17.8361	12.2572	3.60012	2.625	117.023	114.164
2021-10-28 23:18:18	28.5638	-17.8413	11.2723	2.43487	2.5	89.0866	83.2033
2021-10-28 23:32:45	28.5694	-17.845	12.9251	3.90979	2.75	117.638	118.4
2021-10-28 23:34:39	28.5633	-17.8338	12.4158	2.35727	2.75	91.945	89.9059
2021-10-28 23:42:56	28.5877	-17.8096	36.892	4.01466	2.625	125.582	125.09

## Sheet: 2nd_deployment
Date_hour	Latitude	Longitude	Depth	Magnitude
2022-12-07 14:31:28	28.5862	-17.8998	10	1.9
2022-12-07 14:34:16	28.5818	-17.9095	11	1.2
2022-12-09 18:32:50	28.559	-17.8877	13	1.4
2022-12-09 20:09:39	28.568	-17.9213	10	1
2022-12-09 21:17:20	28.5527	-17.8498	12	1.6
2022-12-09 21:19:49	28.5751	-17.9137	10	1.7
2022-12-09 21:24:30	28.5751	-17.867	14	1.3
2022-12-10 00:55:22	28.5721	-17.92	10	1.5
2022-12-10 00:57:06	28.5727	-17.923	9	1.4
2022-12-10 01:36:36	28.5692	-17.9009	11	0.9
2022-12-10 04:51:29	28.5693	-17.9087	10	1.1
2022-12-10 05:09:32	28.5689	-17.8404	15	1.2
2022-12-10 05:12:01	28.5642	-17.8428	13	1.9
2022-12-10 06:01:13	28.5758	-17.8927	9	1.2
2022-12-10 06:12:34	28.5774	-17.902	12	1.2

## Sheet: 3d_deployment
Date_hour	Latitude	Longitude	Depth	Magnitude
2022-12-10 15:51:25	28.5818	-17.888	8	1.6
2022-12-10 19:39:16	28.6365	-17.9019	0	0.7
2022-12-10 19:49:33	28.763	-17.8617	13	0.9
2022-12-10 19:57:05	28.6167	-17.8517	8	0.7
2022-12-10 23:49:21	28.5623	-17.8268	13	1.4
2022-12-11 07:53:35	28.5499	-17.8363	13	1.7
2022-12-11 08:10:09	28.5523	-17.8557	14	1.8
2022-12-11 08:20:06	28.5524	-17.8465	14	1.8
2022-12-11 08:21:31	28.5532	-17.8531	15	1.8
2022-12-11 18:41:24	28.5781	-17.9159	9	1.4
2022-12-13 04:49:27	28.6196	-17.892	1	1.1
2022-12-13 20:45:52	28.6068	-17.8477	4	0.9
2022-12-14 02:17:04	28.6115	-17.8958	7	1.6
2022-12-14 12:42:01	28.6086	-17.8788	6	1.2
2022-12-14 16:59:24	28.5928	-17.8658	10	1.4
2022-12-14 18:22:48	28.6159	-17.8744	1	1.4
2022-12-14 23:53:02	28.6116	-17.8713	8	0.6
2022-12-15 21:39:37	28.5882	-17.9047	10	0.9
2022-12-16 01:31:17	28.5864	-17.9296	8	1.1
2022-12-16 05:30:11	28.5711	-17.9172	9	0.9
2022-12-16 05:43:46	28.573	-17.9185	11	1.3
2022-12-16 15:51:11	28.5852	-17.9068	10	1.2
2022-12-16 23:51:27	28.5845	-17.935	8	1
2022-12-17 01:56:38	28.6272	-17.918	7	1.8
2022-12-17 03:17:08	28.6336	-17.919	9	1.1
2022-12-17 03:20:20	28.603	-17.8529	13	0.9
2022-12-17 06:06:30	28.6116	-17.8665	12	1
2022-12-17 22:49:04	28.6321	-17.9324	13	1.4
2022-12-18 04:43:01	28.5774	-17.8898	9	1.5
2022-12-18 08:50:35	28.5763	-17.8982	8	1.7
2022-12-18 17:20:13	28.6472	-17.8737	5	0.8
2022-12-19 02:21:20	28.5566	-17.9547	8	1.5
2022-12-19 02:43:14	28.5755	-17.9064	15	1.3
2022-12-19 04:32:15	28.5914	-17.8496	12	1.4
2022-12-19 04:51:42	28.5852	-17.9112	13	1.4
2022-12-19 04:53:48	28.5891	-17.9244	9	0.9
2022-12-19 04:57:40	28.5802	-17.9145	10	1.5
2022-12-19 06:11:07	28.5944	-17.89	10	1.4
2022-12-19 06:36:32	28.5891	-17.908	9	1.3
2022-12-19 12:20:41	28.5637	-17.934	0	1.4
2022-12-19 15:55:01	28.6106	-17.872	1	1.1
2022-12-19 16:38:15	28.5847	-17.9306	7	1.3
2022-12-19 18:53:15	28.5464	-17.8745	6	1.1
2022-12-20 04:23:09	28.584	-17.9193	11	1.1
2022-12-20 05:05:30	28.5828	-17.8969	10	1.2
2022-12-20 05:42:46	28.571	-17.9068	10	1.6
2022-12-20 13:20:38	28.5734	-17.9148	7	1.4
2022-12-21 19:59:55	28.5828	-17.8955	11	1.1
2022-12-21 20:20:27	28.5859	-17.8984	10	1.8
2022-12-22 04:29:29	28.515	-17.9216	3	1
2022-12-22 05:28:13	28.6057	-17.8622	11	1.4
2022-12-22 05:28:33	28.6026	-17.8898	9	1
2022-12-22 21:01:28	28.5893	-17.9143	10	0.8
2022-12-22 21:29:57	28.6388	-17.8554	2	1
